# Supplementary material for: Cancer mortality in ethnic South Asian migrants in England and Wales (1993–2003): patterns in the overall population and in first and subsequent generations
Source: Br J Cancer. 2010 Apr 27;102(9):1438–43. doi: 10.1038/sj.bjc.6605645 (PMC2865755; doi:10.1038/sj.bjc.6605645)
Supplement: Supplementary Information [file 6605645x1.xls]

## Sheet: Table 1
Table 1: Cancer sites ranked by percentage of total South Asian (similarly Non-South Asian) cancer deaths, England and Wales,1999-2003
			Percent of cases
South Asian rank	ICD-10 codes	Site	South Asian	Non-South Asian	non-South Asian rank
Men
1	C33,C34	lung	19.8364	25.183	1
2	C61	prostate	9.23721	12.6581	2
3	C18-C21	colorectal	7.04676	10.7446	3
4	C91-C95 exept C91.4, C94.4, C94.5	leukemia	7.02773	2.96279	9
5	C22	liver	6.95684	1.68391	11
6	C82-C85, C88.3, C91.4, C96.0-C96.3, C96.7, C96.9	NHL	6.54632	3.03576	8
7	C25	pancreas	4.90974	4.16051	7
8	C70, C71, C72, D32, D33, D42, D43	brain	4.84556	2.36242	10
9	C16	stomach	4.07807	5.06506	5
10	C15	oesophagus	3.12715	5.61072	4
11	C01-06, C09, C10, C12-C14	oral	2.75972	1.24497	13
12	C67	bladder	2.24629	4.1921	6
13	C90.0, C90.1, C88.7, C88.9	myeloma	2.06418	1.61625	12
14	C32	larynx	1.12186	0.84665	15
15	C64-C66	kidney	1.05896	1.00028	14
16	C81	hodgkin	0.77016	0.19759	18
17	C47, C49	connective	0.70598	0.4417	16
18	C40,C41	bone	0.67389	0.18351	19
19	C23,C24	gall-bladder	0.54553	0.25301	17
20	C73	thyroid	0.25672	0.13584	20
Women
1	C50	breast	21.2783	17.7212	1
2	C56, C57.0-C57.4	ovary	6.82481	6.14309	4
3	C33,C34	lung	6.1055	17.3522	2
4	C82-C85, C88.3, C91.4, C96.0-C96.3, C96.7, C96.9	NHL	5.06159	2.95396	8
5	C18-C21	colorectal	5.01167	10.5022	3
6	C91-C95 exept C91.4, C94.4, C94.5	leukemia	4.503	2.64895	9
7	C25	pancreas	4.17075	4.84087	5
8	C22	liver	3.9827	1.30426	15
9	C70, C71, C72, D32, D33, D42, D43	brain	3.8873	1.84535	12
10	C15	oesophagus	3.64435	3.50939	6
11	C01-06, C09, C10, C12-C14	oral	3.15358	0.72595	16
12	C53	cervix	2.87499	1.59089	14
13	C54,C55	uterus	2.8498	2.07543	11
14	C16	stomach	2.47006	3.30731	7
15	C90.0, C90.1, C88.7, C88.9	myeloma	2.43839	1.69775	13
16	C23,C24	gall-bladder	2.18661	0.51604	18
17	C47, C49	connective	0.76936	0.46149	19
18	C73	thyroid	0.72887	0.27894	20
19	C67	bladder	0.69291	2.34364	10
20	C51,C52	vagina	0.5669	0.65706	17
note: on average between 1999 and 2003, unspecified cancers (ICD10 C76-C80) account for 0.71% of non-South Asian cancer registrations and 0.54% of South Asians

## Sheet: Table web
Supplementary Table (web): Cancer mortality in South Asians and non-South Asians by sex and calendar period, England and Wales, 1993-2003: no. of deaths, world-standardised truncated rate per 100,000 per year (0-74 years) and rate ratio between ethnic groups
MEN
		South Asian				Non-South Asian										South Asian				Non-South Asian
	Malignancy	deaths	rate	p1		deaths	rate	p1		Rate Ratio	95% CI				Malignancy	deaths	rate	p1		deaths	rate	p1		Rate Ratio	95% CI
	ALL NEOPLASMS														CONNECTIVE
	1993-1995	1085.77	53.3088			129569	122.872	**		0.433856	0.405687	0.462025			1993-1995	15	0.670085			711	0.797528			0.840202	0.353241	1.32716
	1996-1998	1296.41	54.4242			120494	115.376			0.471712	0.44337	0.500053			1996-1998	12	0.444208			716	0.813761			0.545871	0.197031	0.894711
	1999-2003	2438.7	51.1032			185522	105.091			0.486273	0.464761	0.507786			1999-2003	22	0.416417			1076	0.710085			0.586433	0.306338	0.866528
	All periods	4820.88	52.5366			435585	112.678			0.432217	0.420337	0.480799			All periods	49	0.479609			2503	0.762451			0.536977	0.368653	0.829809
	ORAL														PROSTATE
	1993-1995	25	1.14518			1894	1.93029			0.59327	0.333989	0.852551			1993-1995	52	3.07488			9230	7.84123			0.392143	0.277557	0.506728
	1996-1998	46	1.83698			1923	1.95513			0.93957	0.626052	1.25309			1996-1998	67	3.05195			8615	7.51975			0.405858	0.300104	0.511612
	1999-2003	70	1.42472			3221	1.92573			0.739835	0.540967	0.938702			1999-2003	155	3.43503			13207	6.93926			0.495013	0.408641	0.581387
	All periods	141	1.49013			7038	1.93294			0.798855	0.660515	0.916172			All periods	274	3.23251			31052	7.34638			0.378254	0.341977	0.497008
	OESOPHAGUS														BLADDER
	1993-1995	36.36	1.68866			6885.17	6.60454			0.255682	0.166534	0.344829			1993-1995	29	1.44487			4452	3.98626			0.362463	0.219893	0.505034
	1996-1998	36.36	1.53429			6856.89	6.61333			0.232	0.151098	0.312902			1996-1998	26	1.19158			3946	3.62355			0.328844	0.19218	0.465508
	1999-2003	74.35	1.55978			11795.5	6.70427			0.232655	0.175572	0.289738			1999-2003	44	0.948355			5835	3.14608			0.30144	0.204636	0.398245
	All periods	147.07	1.59295			25537.6	6.65455			0.256693	0.218218	0.281001			All periods	99	1.12607			14233	3.50229			0.315027	0.261393	0.390142
	STOMACH														KIDNEY
	1993-1995	46.874	2.31563			7662.88	7.12577	**		0.324965	0.224658	0.425272			1993-1995	30	1.48785	*		3235	3.21086	**		0.463381	0.281594	0.645168
	1996-1998	54.007	2.27639			6697.89	6.24459			0.364538	0.258583	0.470492			1996-1998	40	1.68384			3239	3.21192			0.524246	0.343726	0.704766
	1999-2003	106.931	2.23661			8908.66	4.91873			0.454713	0.359084	0.550343			1999-2003	29	0.604248			2312	1.3356			0.452416	0.269312	0.63552
	All periods	207.812	2.26748			23269.4	5.87415			0.322595	0.279365	0.443453			All periods	99	1.08337			8786	2.34571			0.412952	0.327937	0.562489
	COLORECTAL														BRAIN
	1993-1995	83.799	4.06571			14304.7	13.4925	*		0.301331	0.231875	0.370787			1993-1995	53	2.24176			4781	5.19495			0.431527	0.303116	0.559938
	1996-1998	90.02	3.79133			13249.6	12.5785			0.301413	0.234015	0.368811			1996-1998	67	2.57757			4809	5.17817			0.497776	0.364514	0.631039
	1999-2003	173.544	3.65773			20006	11.171			0.32743	0.274177	0.380683			1999-2003	178	3.49046			8109	5.13253			0.680068	0.565358	0.794777
	All periods	347.363	3.79942			47560.2	12.172			0.283924	0.25482	0.347776			All periods	298	2.99886			17699	5.15971			0.584163	0.513114	0.65576
	LIVER														THYROID
	1993-1995	88.47	4.2426			1897.19	1.82104			2.32977	1.73945	2.92009			1993-1995	5	0.22054			194	0.189254			1.16531	0	2.35073
	1996-1998	115.994	4.95922			1953.22	1.89383			2.61862	2.02594	3.2113			1996-1998	5	0.218729			174	0.173009			1.26426	0	2.56029
	1999-2003	187.98	4.08676			3535.32	2.03639			2.00687	1.65382	2.17394			1999-2003	6	0.127162			272	0.156595			0.812047	0.0657684	1.55832
	All periods	392.444	4.3566			7385.73	1.93852			1.9736	1.75384	2.521			All periods	16	0.177557			640	0.169836			0.89198	0.425979	1.63874
	GALL-BLADDER														HODGKIN
	1993-1995	4	0.206626			365	0.332513			0.621406	0	1.29414			1993-1995	14	0.613675			446	0.51085			1.20128	0.460523	1.94204
	1996-1998	12	0.537611			274	0.256479			2.09612	0.661932	3.53031			1996-1998	13	0.483872			372	0.420727			1.15008	0.408018	1.89215
	1999-2003	14	0.299918			435	0.23684			1.26633	0.483983	2.04868			1999-2003	24	0.454952			532	0.356487			1.27621	0.657172	1.89525
	All periods	30	0.339858			1074	0.268441			1.03036	0.649718	1.79481			All periods	51	0.494933			1350	0.417048			1.10471	0.751333	1.57577
	PANCREAS														NHL
	1993-1995	44	2.17428			5145	4.91667			0.442225	0.299472	0.584978			1993-1995	77.061	3.56368			4191.89	4.27637			0.833344	0.622052	1.04464
	1996-1998	48	2.08914			5034	4.85561			0.430253	0.296648	0.563857			1996-1998	95	3.87536			4132.04	4.20324			0.921994	0.708476	1.13551
	1999-2003	115	2.46501			8631	4.89771			0.503298	0.400692	0.605905			1999-2003	171	3.46576			6549.55	3.86278			0.897219	0.74101	1.05343
	All periods	207	2.32824			18810	4.88901			0.4957	0.431381	0.547899			All periods	343.061	3.59885			14873.5	4.0641			0.863372	0.76778	0.993461
	LARYNX														MYELOMA
	1993-1995	13	0.653737			1273	1.21935			0.536135	0.215237	0.857034			1993-1995	24.219	1.24804			2031.24	1.91586			0.651424	0.363652	0.939196
	1996-1998	19	0.810986			1195	1.15755			0.700604	0.345851	1.05536			1996-1998	27.378	1.2393			1878.55	1.76504			0.702134	0.407371	0.996898
	1999-2003	19	0.360664			1825	1.04166			0.346239	0.174666	0.517813			1999-2003	52.06	1.13312			2997.37	1.66633			0.68001	0.470943	0.889076
	All periods	51	0.542463			4293	1.12162			0.727918	0.553249	0.630845			All periods	103.657	1.18424			6907.16	1.75974			0.624163	0.506566	0.818385
	LUNG														LEUKEMIA
	1993-1995	237.048	12.3846	*		39240.4	36.2636	**		0.341516	0.294661	0.388371			1993-1995	78.514	3.38314			3802.62	4.08937			0.827302	0.618008	1.03659
	1996-1998	276.888	12.0819			34319.2	32.0833			0.376577	0.328236	0.424918			1996-1998	79.575	2.85024			3531.01	3.80645			0.748793	0.55957	0.938015
	1999-2003	482.288	10.4206			49771.6	27.5478			0.378272	0.341189	0.415356			1999-2003	181.209	3.54641			5733.27	3.60692			0.983222	0.814612	1.15183
	All periods	996.224	11.3354			123331	31.1408			0.347516	0.326745	0.388641			All periods	339.298	3.30305			13066.9	3.79358			0.793344	0.704286	0.97827
	BONE
	1993-1995	6	0.221412			294	0.391302			0.565835	0.0483924	1.08328
	1996-1998	12	0.380266			311	0.419716			0.906006	0.29269	1.51932
	1999-2003	21	0.402585			506	0.407996			0.98674	0.478727	1.49475
	All periods	39	0.352545			1111	0.406618			0.8227	0.524273	1.19011
1 p for trend across the three time-periods: * p<0.05; ** p<0.01
Supplementary Table (web) (cont.): Cancer mortality in South Asians and non-South Asians by sex and calendar period, England and Wales, 1993-2003: no. of deaths, world-standardised truncated rate per 100,000 per year (0-74 years) and rate ratio between ethnic groups
WOMEN
		South Asian				Non-South Asian										South Asian				Non-South Asian
	Malignancy	deaths	rate	p1		deaths	rate	p1		Rate Ratio	95% CI				Malignancy	deaths	rate	p1		deaths	rate	p1		Rate Ratio	95% CI
	ALL NEOPLASMS														UTERUS
	1993-1995	862.419	45.1225			107950	95.5162	**		0.472407	0.438059	0.506754			1993-1995	22.462	1.48554			1999.12	1.69263			0.877652	0.476222	1.27908
	1996-1998	986.626	44.9825			100620	90.3233			0.498017	0.463864	0.53217			1996-1998	17.357	0.863792			1955.21	1.68223			0.513479	0.249149	0.777808
	1999-2003	1984.91	44.71			156672	83.8824			0.533008	0.50692	0.559096			1999-2003	61.273	1.44376			3197.6	1.66109			0.869162	0.621404	1.11692
	All periods	3833.95	44.9089			365242	88.7563			0.47624	0.461443	0.523636			All periods	101.092	1.29587			7151.93	1.67382			0.662891	0.531129	0.943063
	ORAL														CERVIX
	1993-1995	25.92	1.4421			726.72	0.639519			2.25498	1.2229	3.28705			1993-1995	20	1.12529			3001	2.99917			0.375199	0.197337	0.553062
	1996-1998	38.4	1.76771			701.76	0.628381			2.81311	1.71521	3.91102			1996-1998	30	1.31922			2528	2.55867			0.51559	0.310989	0.72019
	1999-2003	65.08	1.41429			1239.96	0.679367			2.08177	1.46011	2.70343			1999-2003	53	1.19783			3405	2.03559			0.588447	0.410256	0.766638
	All periods	129.4	1.50609			2668.44	0.655922			2.16452	1.76248	2.7789			All periods	103	1.2124			8934	2.43313			0.600119	0.488924	0.604852
	OESOPHAGUS														OVARY
	1993-1995	35	2.00501			2721	2.22558			0.900893	0.568576	1.23321			1993-1995	69.44	3.38135			7785.22	7.17398			0.471335	0.350004	0.592667
	1996-1998	30	1.4888			2600	2.16388			0.688021	0.415369	0.960673			1996-1998	74.4	3.47802			7881.44	7.27293			0.478214	0.358991	0.597438
	1999-2003	69	1.63149			4256	2.14416			0.7609	0.558501	0.9633			1999-2003	142.608	3.30242			12344.5	6.68033			0.49435	0.404492	0.584207
	All periods	134	1.6801			9577	2.17154			0.648786	0.543153	0.920182			All periods	286.448	3.38677			28011.1	6.96249			0.476948	0.420692	0.548459
	STOMACH														VAGINA
	1993-1995	28	1.48088			3274	2.6506			0.558697	0.332615	0.784779			1993-1995	6	0.386872			434	0.351295			1.10127	0.11646	2.08609
	1996-1998	28	1.24478			2736	2.29301			0.542859	0.32144	0.764279			1996-1998	4	0.210585			403	0.337937			0.623148	0	1.29467
	1999-2003	50	1.10721			3760	1.89754			0.583497	0.403109	0.763885			1999-2003	11	0.260563			695	0.361194			0.721393	0.241444	1.20134
	All periods	106	1.22026			9770	2.21072			0.433583	0.353571	0.668003			All periods	21	0.27396			1532	0.353106			0.600283	0.360876	1.14655
	COLORECTAL														BLADDER
	1993-1995	36.543	1.93551			10324.4	8.63681	*		0.2241	0.147117	0.301083			1993-1995	5.08	0.33113			1676.4	1.30228			0.254269	0.0209824	0.487556
	1996-1998	54.799	2.4363			8954.73	7.66059			0.31803	0.227238	0.408823			1996-1998	3.048	0.141897			1466.09	1.18232			0.120016	0	0.260896
	1999-2003	89.596	2.00139			12934.7	6.66252			0.300395	0.233016	0.367775			1999-2003	10.048	0.254704			2235.77	1.10275			0.230971	0.0785821	0.383361
	All periods	180.938	2.09928			32213.8	7.47251			0.247637	0.213944	0.324936			All periods	18.176	0.241612			5378.25	1.17991			0.213787	0.138029	0.304385
	LIVER														KIDNEY
	1993-1995	33.218	1.86529			1071.77	0.926628			2.01298	1.20791	2.81806			1993-1995	6.09	0.278854			1739.71	1.57093	**		0.177509	0.0281842	0.326833
	1996-1998	38.103	1.83347			1113.78	0.96996			1.89025	1.17904	2.60147			1996-1998	9.135	0.405062			1728.55	1.57112			0.257817	0.0784716	0.437162
	1999-2003	71.494	1.76562			1884.13	0.989906			1.78363	1.28964	2.27762			1999-2003	11.165	0.269632			1110.81	0.592239			0.455275	0.161446	0.749103
	All periods	142.815	1.81318			4069.68	0.967			1.84399	1.54371	2.24019			All periods	26.39	0.308614			4579.06	1.12363			0.287633	0.18548	0.387407
	GALL-BLADDER														BRAIN
	1993-1995	21	1.24416			495	0.419185			2.96804	1.43712	4.49897			1993-1995	49	2.27648			3573	3.57933			0.636009	0.437072	0.834946
	1996-1998	29	1.48118			480	0.410058			3.61211	1.97429	5.24993			1996-1998	49	2.0771			3559	3.58689			0.57908	0.397912	0.760248
	1999-2003	46	1.07974			690	0.352326			3.0646	1.9503	4.17889			1999-2003	114	2.51565			5710	3.42966			0.733497	0.579823	0.887171
	All periods	96	1.21405			1665	0.385441			2.63576	2.07112	3.93115			All periods	212	2.36588			12842	3.51166			0.676684	0.581076	0.776064
	PANCREAS														THYROID
	1993-1995	42	2.30733			4324	3.58712			0.643226	0.42952	0.856932			1993-1995	3	0.153524			250	0.20409			0.752237	0	1.69672
	1996-1998	25	1.2808			3930	3.34547			0.382845	0.2208	0.544891			1996-1998	3	0.119674			235	0.202431			0.591184	0	1.33576
	1999-2003	78	1.85459			6808	3.4756			0.533603	0.402507	0.664699			1999-2003	10	0.254754			370	0.188004			1.35505	0.377107	2.33299
	All periods	145	1.80707			15062	3.47013			0.49031	0.415341	0.61383			All periods	16	0.202131			855	0.19636			1.19287	0.690922	1.60279
	LARYNX														HODGKIN
	1993-1995	3	0.190457			327	0.272977			0.697702	0	1.56285			1993-1995	9.711	0.394841			316.147	0.351103			1.12457	0.293294	1.95585
	1996-1998	4	0.179267			262	0.226217			0.792457	0	1.66502			1996-1998	6.474	0.295322			251.407	0.276384			1.06852	0.113336	2.0237
	1999-2003	4	0.0859213			384	0.197862			0.434249	0	0.903246			1999-2003	7.079	0.148297			373.008	0.238362			0.622148	0.100695	1.1436
	All periods	11	0.132262			973	0.22613			0.542665	0.222309	0.967296			All periods	23.264	0.245221			940.562	0.2801			0.827972	0.454633	1.28719
	LUNG														NHL
	1993-1995	50.796	3.11091			20052.5	16.5315			0.188181	0.133825	0.242536			1993-1995	36	2.07887			2917.44	2.62254			0.792694	0.504982	1.08041
	1996-1998	56.772	2.80356			18918	15.9216			0.176085	0.127771	0.2244			1996-1998	39	1.80097			2797.39	2.54386			0.707967	0.459535	0.956399
	1999-2003	111.832	2.63498			29963.8	15.2447			0.172845	0.138853	0.206838			1999-2003	95	2.17358			4570.15	2.46327			0.882397	0.679371	1.08542
	All periods	219.4	2.76672			68934.3	15.7867			0.180875	0.158867	0.199756			All periods	170	2.05493			10285	2.5244			0.80285	0.684242	0.952131
	BONE														MYELOMA
	1993-1995	0	0			159	0.201888			0	0	0			1993-1995	19.044	1.05333			1648.36	1.36083			0.774031	0.389019	1.15904
	1996-1998	6	0.177438			184	0.247185			0.717838	0.0397253	1.39595			1996-1998	25.392	1.31127			1506.59	1.28243			1.02249	0.573147	1.47183
	1999-2003	12	0.243742			333	0.282641			0.862372	0.281814	1.44293			1999-2003	43.928	1.05904			2355	1.18155			0.89631	0.595049	1.19757
	All periods	18	0.175278			676	0.251794			0.720892	0.360018	1.07018			All periods	88.364	1.13258			5509.95	1.25579			0.811555	0.646234	1.11374
	CONNECTIVE														LEUKEMIA
	1993-1995	11	0.543708			659	0.702894			0.773527	0.257342	1.28971			1993-1995	50.352	2.12683			2530.19	2.51791			0.844682	0.578455	1.11091
	1996-1998	7	0.284868			645	0.674337			0.422442	0.0768906	0.767993			1996-1998	48.254	2.01017			2433.68	2.51507			0.79925	0.541982	1.05652
	1999-2003	18	0.38151			980	0.60567			0.629897	0.299461	0.960332			1999-2003	93.96	1.92544			3919.86	2.37031			0.812317	0.622635	1.002
	All periods	36	0.396772			2284	0.651614			0.57106	0.370165	0.832788			All periods	192.566	2.00039			8883.73	2.44461			0.753942	0.644038	0.950882
	BREAST
	1993-1995	207	9.62932			23439	22.3283	**		0.431262	0.36699	0.495533
	1996-1998	251	10.5373			21091	20.1149			0.523855	0.451976	0.595733
	1999-2003	474	10.0701			31927	17.9335			0.561525	0.504814	0.618236
	All periods	932	10.1032			76457	19.7008			0.468366	0.437038	0.549392
1 p for trend across the three time-periods: * p<0.05; ** p<0.01

## Sheet: Table 2
Table 2: Cancer mortality by country of birth for all ethnic groups and South Asians only, by sex and cancer site, England and Wales, 1993-20031: no. of deaths, indirectly standardised Mortality ratios (SMRs)2 (0-74 years)
		All ethnic groups					South Asian ethnic group
		born in					First generation																				Second generation
	Country of birth	India, Pakistan or Bangladesh					India, Pakistan or Bangladesh					India					Pakistan					Bangladesh					United Kingdom
	Malignancy	Deaths	SMR	95% CI			Deaths	SMR	95% CI			Deaths	SMR	95% CI			Deaths	SMR	95% CI			Deaths	SMR	95% CI			Deaths	SMR	95% CI
MEN
	All neoplasms	7632.4	0.615282	0.601632	0.629241		4793.18	0.50653	0.492391	0.521074		2474.88	0.401294	0.385792	0.417419		1483.75	0.63325	0.601837	0.666302		834.553	0.876205	0.81874	0.937704		331.524	0.433237	0.389043	0.482451
	Oral	210	0.952695	0.83226	1.09056		146	0.84579	0.719271	0.994564		82	0.91024	0.733394	1.12973		35	0.883797	0.635508	1.22909		29	1.74352	1.214	2.504		7	0.826185	0.400206	1.70557
	Oesophagus	303.23	0.409342	0.365788	0.458082		158.16	0.277749	0.237704	0.324541		102.78	0.280907	0.231595	0.340718		32.22	0.223825	0.158739	0.315598		23.16	0.388613	0.259323	0.582364		4.02	0.127952	0.0498663	0.328311
	Stomach	344.712	0.56531	0.508699	0.628221		206.831	0.446819	0.389932	0.512004		80.197	0.26214	0.210703	0.326134		71.912	0.640929	0.508925	0.807172		54.722	1.22242	0.938608	1.59204		6.076	0.203356	0.0936344	0.441652
	Colorectal	625.998	0.475494	0.439676	0.514231		327.193	0.326283	0.292792	0.363606		204.292	0.30766	0.268265	0.352841		81.714	0.327777	0.263995	0.406968		41.187	0.406932	0.30019	0.551629		6.034	0.0953588	0.0437949	0.207634
	Liver	488.288	1.91196	1.74973	2.08924		400.308	2.03787	1.84777	2.24752		168.926	1.54268	1.32692	1.79352		106.895	2.43223	2.01278	2.93908		124.487	6.90112	5.79063	8.22458		8.915	0.653335	0.342715	1.24549
	Gall-bladder	35	1.16991	0.841239	1.62698		29	1.28299	0.893335	1.84259		10	0.664229	0.360804	1.22282		9	1.66618	0.8766	3.16696		10	4.65788	2.53012	8.575		0	0	0	0
	Pancreas	380	0.696342	0.629759	0.769965		228	0.543499	0.47738	0.618774		131	0.48487	0.408643	0.575315		65	0.615529	0.482977	0.784461		32	0.731788	0.518385	1.03304		4	0.172309	0.0670067	0.443098
	Larynx	99.146	0.874773	0.718696	1.06475		63.817	0.732918	0.573808	0.936149		41.016	0.736224	0.542764	0.998639		13.716	0.621622	0.368372	1.04898		9.085	0.977273	0.515656	1.85213		1	0.217098	0.0383221	1.22988
	Lung	1700.22	0.532648	0.507923	0.558575		1085.03	0.445232	0.419516	0.472525		457.676	0.287455	0.262298	0.315025		355.052	0.595253	0.536472	0.660474		272.3	1.10353	0.980008	1.24262		21.96	0.163897	0.108199	0.248266
	Connective	52	0.835917	0.637501	1.09609		35	0.707097	0.508448	0.983356		19	0.651142	0.416871	1.01707		11	0.757973	0.42325	1.35741		5	0.797386	0.340591	1.86683		11	0.726248	0.405535	1.30059
	Prostate	785.461	0.623088	0.581009	0.668214		398.738	0.432819	0.392369	0.477438		264.037	0.407716	0.361413	0.45995		117.639	0.583943	0.487524	0.699431		17.062	0.236312	0.147672	0.37816		6.09	0.0819515	0.0377662	0.177832
	Bladder	208	0.458935	0.400659	0.525686		119	0.352518	0.294615	0.421801		73	0.313731	0.313731	0.249544		33	0.419861	0.419861	0.298977		13	0.430382	0.251526	0.73642		2	0.0821102	0.0821102	0.0225171
	Kidney	194	0.572176	0.497125	0.658556		126	0.480574	0.403668	0.572133		65	0.953425	0.953425	0.748108		47	1.68988	1.68988	1.2709		14	1.20174	0.715872	2.01736		5	0.814337	0.347831	1.90651
	Brain	212	0.570419	0.498628	0.652547		155	0.520404	0.444671	0.609034		82	0.378294	0.378294	0.304797		55	0.531751	0.531751	0.408565		18	0.411564	0.260343	0.650622		53	0.774172	0.591921	1.01254
	Thyroid	18	1.01406	0.641463	1.60308		15	1.0934	0.66264	1.8042		7	0.802314	0.802314	0.388643		6	1.70643	1.70643	0.782062		2	1.42091	0.389657	5.18145		0	0	0	0
	Hodgkin's disease	45	1.46389	1.09412	1.95864		34	1.36169	0.974481	1.90275		17	1.22098	0.762353	1.95553		12	1.56095	0.892952	2.72865		5	1.48889	0.635954	3.48576		9	1.22862	1.22862	0.646392
	NHL	415	1.0214	0.92774	1.12451		309	0.976696	0.873696	1.09184		155	0.780902	0.780902	0.66726		130	1.5615	1.5615	1.31516		24	0.693022	0.465727	1.03125		29	0.835967	0.582079	1.2006
	Myeloma	168.254	0.834568	0.717631	0.970561		112.028	0.729755	0.606553	0.87798		62.438	0.625818	0.625818	0.488649		39.219	1.05408	1.05408	0.771794		10.371	0.690889	0.379321	1.25838		1.053	0.11734	0.02147	0.641293
	Leukemia	328.237	0.885164	0.794444	0.986244		234.394	0.819139	0.720769	0.930933		129.246	0.725799	0.61099	0.86218		78.928	1.05546	0.846876	1.31541		26.22	0.829454	0.566964	1.21347		96.416	1.30859	1.07216	1.59717
WOMEN
	All neoplasms	6266.24	0.705058	0.687816	0.722733		3579.19	0.55564	0.537732	0.574144		2212.2	0.495549	0.475324	0.516634		1022.31	0.677952	0.637647	0.720804		344.681	0.734159	0.660636	0.815864		232.377	0.363235	0.32	0.41
	Oral	160.36	1.91787	1.64311	2.23857		117.8	1.90411	1.5899	2.28041		69.84	2.04065	1.61489	2.57865		22.6	1.87235	1.24331	2.81967		25.36	6.55218	4.45045	9.64645		6.8	1.64308	0.787889	3.42652
	Oesophagus	206	0.761578	0.664436	0.872922		135	0.721034	0.60923	0.853356		92	0.678558	0.553343	0.832106		13	0.322566	0.188516	0.551937		30	2.64375	1.85194	3.7741		1	0.0632084	0.0111575	0.358081
	Stomach	179	0.718566	0.620727	0.831827		106	0.615719	0.509131	0.744622		55	0.443566	0.340809	0.577304		33	0.877328	0.624731	1.23205		18	1.70662	1.07956	2.69792		5	0.306698	0.131001	0.718038
	Colorectal	449.969	0.558345	0.509083	0.612374		170.739	0.303553	0.261307	0.352629		107.117	0.261204	0.216201	0.315575		48.515	0.382292	0.288793	0.506063		15.107	0.412524	0.250439	0.679511		6.066	0.118516	0.0545369	0.257552
	Liver	209.895	1.61606	1.41172	1.84998		171.516	1.87122	1.61135	2.173		91.666	1.66782	1.35956	2.04599		54.287	3.0845	2.36588	4.02139		25.563	4.78039	3.25193	7.02724		3	0.33093	0.112544	0.973084
	Gall-bladder	132	3.19649	2.69572	3.7903		110	3.8001	3.1532	4.5797		68	3.27078	2.58028	4.14605		27	4.2598	2.92771	6.19798		15	8.25011	4.99985	13.6133		0	0	0	0
	Pancreas	306	0.76764	0.686313	0.858605		162	0.577005	0.494729	0.672964		88	0.437098	0.354816	0.538462		59	0.957674	0.742501	1.2352		15	0.841525	0.509993	1.38858		4	0.184581	0.0717788	0.474655
	Larynx	16	0.784254	0.482754	1.27405		13	0.885128	0.517292	1.51453		7	0.675304	0.327119	1.3941		3	0.903906	0.307404	2.65789		3	2.9925	1.0177	8.7993		0	0	0	0
	Lung	647.216	0.410481	0.380051	0.443347		243.356	0.21476	0.189419	0.243491		146.592	0.182175	0.154974	0.214149		67.844	0.269044	0.212189	0.341134		28.92	0.384708	0.267737	0.552782		5.984	0.0785916	0.035983	0.171654
	Connective	37	0.738382	0.535723	1.01771		28	0.721041	0.498885	1.04212		16	0.654069	0.402617	1.06256		9	0.856676	0.450709	1.62831		3	0.759025	0.258132	2.23188		5	0.46309	0.197802	1.08418
	Breast	1262.84	0.716247	0.677817	0.756856		718.483	0.540339	0.502247	0.581321		460.193	0.520644	0.475198	0.570436		224.29	0.668791	0.586804	0.762232		34	0.307884	0.220335	0.43022		42	0.407837	0.301742	0.551235
	Uterus	157.121	0.875687	0.749048	1.02374		89.092	0.69561	0.565386	0.855829		62.777	0.693465	0.54183	0.887537		23.294	0.816427	0.545431	1.22207		3.021	0.357397	0.121963	1.04731		1	0.105792	0.0186744	0.599319
	Cervix	141	0.752893	0.638453	0.887846		112	0.755534	0.627966	0.909017		77	0.834332	0.667627	1.04266		26	0.628553	0.428959	0.921019		9	0.617062	0.324645	1.17287		3	0.16583	0.0563962	0.487615
	Ovary	424.72	0.679966	0.6183	0.747782		249.664	0.53666	0.474091	0.607486		159.152	0.501305	0.429236	0.585475		67.664	0.609184	0.480297	0.772656		22.848	0.637495	0.424249	0.957927		7.96	0.245699	0.124296	0.48568
	Bladder	89.056	0.550351	0.447302	0.677141		27.32	0.250695	0.172676	0.363966		18.208	0.224967	0.142675	0.354723		7.08	0.307302	0.149445	0.631899		2.032	0.333967	0.0924136	1.2069		2.032	0.187645	0.051924	0.678118
	Kidney	97.915	0.651196	0.534353	0.793587		46.405	0.427536	0.320954	0.56951		29.255	0.934362	0.651609	1.33981		14.12	1.37949	0.823535	2.31076		3.03	0.968372	0.330942	2.83356		8.045	2.08159	1.05672	4.10045
	Brain	134	0.624421	0.527268	0.739475		102	0.608147	0.501022	0.738176		63	0.439151	0.343274	0.561806		30	0.522397	0.365938	0.745751		9	0.441485	0.232271	0.839145		20	0.358634	0.232169	0.553984
	Thyroid	36	1.57834	1.14013	2.18497		23	1.43668	0.957376	2.15595		14	1.23668	0.736687	2.07601		6	1.71105	0.784179	3.73345		3	2.90835	0.989085	8.55186		0	0	0	0
	Hodgkin's disease	19.869	0.971499	0.628035	1.5028		12.632	0.772817	0.448242	1.33242		7.316	0.764017	0.375756	1.55346		5.316	1.09485	0.479143	2.50175		0	0	0	0		7.395	1.48475	0.732893	3.00791
	NHL	282	1.08187	0.962749	1.21572		175	0.926767	0.799251	1.07463		109	0.834451	0.691812	1.0065		58	1.31159	1.01469	1.69535		8	0.572151	0.289919	1.12913		14	0.615103	0.366416	1.03257
	Myeloma	143.162	1.03636	0.879928	1.2206		94.306	0.976107	0.797979	1.194		56.914	0.819046	0.632108	1.06127		30.276	1.4557	1.02136	2.07475		7.116	1.21007	0.589503	2.48389		1.058	0.141095	0.0259012	0.768603
	Leukemia	205.811	0.907089	0.791338	1.03977		137.655	0.832421	0.704492	0.983581		78.548	0.714218	0.572771	0.890596		49.764	1.22004	0.924897	1.60936		9.343	0.658178	0.350287	1.23669		50.666	0.947208	0.719836	1.2464
1 SMRs for the periods 1993-96, 1997-2000 and 2001-2003 are presented in the supplementary table (web)
2 Observed number of deaths in under 75 year olds only. Expected number of deaths based on cancer specific/all neoplasm death rates in non South Asians in 2001 in England and Wales

## Sheet: Figure 1
Figure 1. South Asian versus non-South Asian age standardised mortality rate ratios for selected cancer sites by sex, England and Wales, 1993-2003

## Sheet: Figure 2
Figure 2. Cancer mortality (SMR) for selected sites in South Asians by sex in first generation migrants born in India, Pakistan and Bangladesh and in second and subsequent generations born in the UK, 1993-2003

## Sheet: Figure web
		Supplementary figure (web). Age-specific mortality curves for selected cancer sites by sex and ethnicity, England and Wales, 1993-2003
																												non-South Asian
																												South Asian
